# Supplementary material for: Innovative Peptide-Based Plasmonic Optical Biosensor for the Determination of Cholesterol
Source: Biosensors (Basel). 2024 Nov 13;14(11):551. doi: 10.3390/bios14110551 (PMC11592131; doi:10.3390/bios14110551)
Supplement: Supplementary file 1 [file biosensors-14-00551-s001.zip]

Archive with 1 entries (1 files):
- biosensors-3276428-supplementary.pdf
